# Supplementary material for: The plasma peptidome
Source: Clin Proteomics. 2018 Dec 1;15:39. doi: 10.1186/s12014-018-9211-3 (PMC6271647; doi:10.1186/s12014-018-9211-3)
Supplement: Supplementary file 3 — Additional file 3: Table S3. ANOVA and Tukey Kramer HSD test. [file 12014_2018_9211_MOESM3_ESM.txt]

> AnovaModel.1 <- aov(log10_Intensity ~ Treatment_ID, data=Dataset)

> summary(AnovaModel.1)
                   Df  Sum Sq Mean Sq F value Pr(>F)    
Treatment_ID       25  730723   29229   96490 <2e-16 ***
Residuals    10474402 3172918       0                   
---
Signif. codes:  0 '***' 0.001 '**' 0.01 '*' 0.05 '.' 0.1 ' ' 1

> with(Dataset, numSummary(log10_Intensity, groups=Treatment_ID, 
+   statistics=c("mean", "sd")))
       mean        sd data:n
1  4.746271 0.5407910 705474
2  4.737031 0.5276700 689928
3  4.605735 0.5120079 471934
4  4.552706 0.5439549 390363
5  5.070335 0.6997974 307592
6  5.089071 0.6983356 395861
7  4.891642 0.4969824 133949
8  4.879821 0.5136819 172933
9  5.252041 0.7467446 357125
10 5.270608 0.7578895 355788
11 4.561375 0.8273882  47125
12 4.639278 0.7194332  26224
13 4.322231 0.4865518 575878
14 4.326563 0.4796558 617175
15 4.438385 0.4844281 788742
16 4.474110 0.4800789 855725
17 4.317874 0.5560397 314657
18 4.230066 0.5087589 405593
19 4.632635 0.5585094 581059
20 4.622329 0.5714937 500651
21 4.589374 0.5371636 434405
22 4.564001 0.5171372 405650
23 4.531536 0.4626384 273476
24 4.575756 0.4969779 280702
25 4.572650 0.4855256 207595
26 4.593720 0.5029879 178824


> AnovaModel.2 <- aov(log10_Intensity ~ Treatment_ID, data=Dataset)

> summary(AnovaModel.2)
                   Df  Sum Sq Mean Sq F value Pr(>F)    
Treatment_ID       25  730723   29229   96490 <2e-16 ***
Residuals    10474402 3172918       0                   
---
Signif. codes:  0 '***' 0.001 '**' 0.01 '*' 0.05 '.' 0.1 ' ' 1

> with(Dataset, numSummary(log10_Intensity, groups=Treatment_ID, 
+   statistics=c("mean", "sd")))
       mean        sd data:n
1  4.746271 0.5407910 705474
2  4.737031 0.5276700 689928
3  4.605735 0.5120079 471934
4  4.552706 0.5439549 390363
5  5.070335 0.6997974 307592
6  5.089071 0.6983356 395861
7  4.891642 0.4969824 133949
8  4.879821 0.5136819 172933
9  5.252041 0.7467446 357125
10 5.270608 0.7578895 355788
11 4.561375 0.8273882  47125
12 4.639278 0.7194332  26224
13 4.322231 0.4865518 575878
14 4.326563 0.4796558 617175
15 4.438385 0.4844281 788742
16 4.474110 0.4800789 855725
17 4.317874 0.5560397 314657
18 4.230066 0.5087589 405593
19 4.632635 0.5585094 581059
20 4.622329 0.5714937 500651
21 4.589374 0.5371636 434405
22 4.564001 0.5171372 405650
23 4.531536 0.4626384 273476
24 4.575756 0.4969779 280702
25 4.572650 0.4855256 207595
26 4.593720 0.5029879 178824

> local({
+   .Pairs <- glht(AnovaModel.2, linfct = mcp(Treatment_ID = "Tukey"))
+   print(summary(.Pairs)) # pairwise tests
+   print(confint(.Pairs)) # confidence intervals
+   print(cld(.Pairs)) # compact letter display
+   old.oma <- par(oma=c(0,5,0,0))
+   plot(confint(.Pairs))
+   par(old.oma)
+ })

	 Simultaneous Tests for General Linear Hypotheses

Multiple Comparisons of Means: Tukey Contrasts


Fit: aov(formula = log10_Intensity ~ Treatment_ID, data = Dataset)

Linear Hypotheses:
               Estimate Std. Error  t value Pr(>|t|)    
2 - 1 == 0   -0.0092395  0.0009319   -9.915    <0.01 ***
3 - 1 == 0   -0.1405358  0.0010350 -135.781    <0.01 ***
4 - 1 == 0   -0.1935642  0.0010979 -176.304    <0.01 ***
5 - 1 == 0    0.3240641  0.0011892  272.506    <0.01 ***
6 - 1 == 0    0.3428005  0.0010930  313.638    <0.01 ***
7 - 1 == 0    0.1453717  0.0016404   88.621    <0.01 ***
8 - 1 == 0    0.1335504  0.0014768   90.430    <0.01 ***
9 - 1 == 0    0.5057699  0.0011303  447.460    <0.01 ***
10 - 1 == 0   0.5243376  0.0011317  463.309    <0.01 ***
11 - 1 == 0  -0.1848959  0.0026187  -70.607    <0.01 ***
12 - 1 == 0  -0.1069930  0.0034613  -30.911    <0.01 ***
13 - 1 == 0  -0.4240401  0.0009774 -433.824    <0.01 ***
14 - 1 == 0  -0.4197079  0.0009593 -437.527    <0.01 ***
15 - 1 == 0  -0.3078853  0.0009019 -341.370    <0.01 ***
16 - 1 == 0  -0.2721607  0.0008851 -307.496    <0.01 ***
17 - 1 == 0  -0.4283969  0.0011799 -363.089    <0.01 ***
18 - 1 == 0  -0.5162043  0.0010845 -475.962    <0.01 ***
19 - 1 == 0  -0.1136357  0.0009750 -116.544    <0.01 ***
20 - 1 == 0  -0.1239421  0.0010171 -121.861    <0.01 ***
21 - 1 == 0  -0.1568965  0.0010615 -147.811    <0.01 ***
22 - 1 == 0  -0.1822693  0.0010845 -168.067    <0.01 ***
23 - 1 == 0  -0.2147345  0.0012398 -173.204    <0.01 ***
24 - 1 == 0  -0.1705148  0.0012282 -138.830    <0.01 ***
25 - 1 == 0  -0.1736208  0.0013743 -126.338    <0.01 ***
26 - 1 == 0  -0.1525508  0.0014572 -104.690    <0.01 ***
3 - 2 == 0   -0.1312962  0.0010397 -126.285    <0.01 ***
4 - 2 == 0   -0.1843247  0.0011023 -167.219    <0.01 ***
5 - 2 == 0    0.3333037  0.0011933  279.321    <0.01 ***
6 - 2 == 0    0.3520401  0.0010974  320.795    <0.01 ***
7 - 2 == 0    0.1546112  0.0016433   94.084    <0.01 ***
8 - 2 == 0    0.1427899  0.0014801   96.472    <0.01 ***
9 - 2 == 0    0.5150094  0.0011346  453.919    <0.01 ***
10 - 2 == 0   0.5335771  0.0011360  469.703    <0.01 ***
11 - 2 == 0  -0.1756564  0.0026205  -67.031    <0.01 ***
12 - 2 == 0  -0.0977534  0.0034627  -28.230    <0.01 ***
13 - 2 == 0  -0.4148005  0.0009824 -422.239    <0.01 ***
14 - 2 == 0  -0.4104684  0.0009643 -425.663    <0.01 ***
15 - 2 == 0  -0.2986458  0.0009073 -329.174    <0.01 ***
16 - 2 == 0  -0.2629211  0.0008905 -295.239    <0.01 ***
17 - 2 == 0  -0.4191573  0.0011840 -354.030    <0.01 ***
18 - 2 == 0  -0.5069648  0.0010890 -465.532    <0.01 ***
19 - 2 == 0  -0.1043962  0.0009800 -106.527    <0.01 ***
20 - 2 == 0  -0.1147025  0.0010218 -112.253    <0.01 ***
21 - 2 == 0  -0.1476569  0.0010660 -138.513    <0.01 ***
22 - 2 == 0  -0.1730298  0.0010890 -158.896    <0.01 ***
23 - 2 == 0  -0.2054950  0.0012437 -165.232    <0.01 ***
24 - 2 == 0  -0.1612753  0.0012322 -130.888    <0.01 ***
25 - 2 == 0  -0.1643813  0.0013778 -119.310    <0.01 ***
26 - 2 == 0  -0.1433113  0.0014605  -98.126    <0.01 ***
4 - 3 == 0   -0.0530285  0.0011907  -44.534    <0.01 ***
5 - 3 == 0    0.4645999  0.0012754  364.273    <0.01 ***
6 - 3 == 0    0.4833363  0.0011862  407.463    <0.01 ***
7 - 3 == 0    0.2859075  0.0017039  167.794    <0.01 ***
8 - 3 == 0    0.2740861  0.0015471  177.160    <0.01 ***
9 - 3 == 0    0.6463057  0.0012207  529.458    <0.01 ***
10 - 3 == 0   0.6648733  0.0012220  544.087    <0.01 ***
11 - 3 == 0  -0.0443602  0.0026589  -16.683    <0.01 ***
12 - 3 == 0   0.0335428  0.0034919    9.606    <0.01 ***
13 - 3 == 0  -0.2835043  0.0010807 -262.337    <0.01 ***
14 - 3 == 0  -0.2791722  0.0010643 -262.311    <0.01 ***
15 - 3 == 0  -0.1673496  0.0010129 -165.221    <0.01 ***
16 - 3 == 0  -0.1316249  0.0009979 -131.898    <0.01 ***
17 - 3 == 0  -0.2878611  0.0012667 -227.250    <0.01 ***
18 - 3 == 0  -0.3756686  0.0011784 -318.783    <0.01 ***
19 - 3 == 0   0.0269001  0.0010785   24.942    <0.01 ***
20 - 3 == 0   0.0165937  0.0011167   14.860    <0.01 ***
21 - 3 == 0  -0.0163607  0.0011572  -14.138    <0.01 ***
22 - 3 == 0  -0.0417335  0.0011784  -35.415    <0.01 ***
23 - 3 == 0  -0.0741987  0.0013227  -56.096    <0.01 ***
24 - 3 == 0  -0.0299791  0.0013119  -22.852    <0.01 ***
25 - 3 == 0  -0.0330850  0.0014495  -22.825    <0.01 ***
26 - 3 == 0  -0.0120150  0.0015283   -7.861    <0.01 ***
5 - 4 == 0    0.5176283  0.0013270  390.087    <0.01 ***
6 - 4 == 0    0.5363648  0.0012415  432.044    <0.01 ***
7 - 4 == 0    0.3389359  0.0017428  194.474    <0.01 ***
8 - 4 == 0    0.3271146  0.0015899  205.750    <0.01 ***
9 - 4 == 0    0.6993341  0.0012744  548.734    <0.01 ***
10 - 4 == 0   0.7179018  0.0012757  562.752    <0.01 ***
11 - 4 == 0   0.0086683  0.0026840    3.230   0.1659    
12 - 4 == 0   0.0865713  0.0035110   24.657    <0.01 ***
13 - 4 == 0  -0.2304758  0.0011411 -201.984    <0.01 ***
14 - 4 == 0  -0.2261437  0.0011255 -200.922    <0.01 ***
15 - 4 == 0  -0.1143211  0.0010771 -106.142    <0.01 ***
16 - 4 == 0  -0.0785964  0.0010630  -73.938    <0.01 ***
17 - 4 == 0  -0.2348326  0.0013186 -178.093    <0.01 ***
18 - 4 == 0  -0.3226401  0.0012340 -261.450    <0.01 ***
19 - 4 == 0   0.0799285  0.0011390   70.174    <0.01 ***
20 - 4 == 0   0.0696222  0.0011752   59.244    <0.01 ***
21 - 4 == 0   0.0366678  0.0012138   30.209    <0.01 ***
22 - 4 == 0   0.0112949  0.0012340    9.153    <0.01 ***
23 - 4 == 0  -0.0211703  0.0013725  -15.425    <0.01 ***
24 - 4 == 0   0.0230494  0.0013620   16.923    <0.01 ***
25 - 4 == 0   0.0199434  0.0014951   13.340    <0.01 ***
26 - 4 == 0   0.0410134  0.0015716   26.096    <0.01 ***
6 - 5 == 0    0.0187364  0.0013229   14.163    <0.01 ***
7 - 5 == 0   -0.1786924  0.0018017  -99.177    <0.01 ***
8 - 5 == 0   -0.1905138  0.0016542 -115.168    <0.01 ***
9 - 5 == 0    0.1817058  0.0013539  134.209    <0.01 ***
10 - 5 == 0   0.2002734  0.0013551  147.795    <0.01 ***
11 - 5 == 0  -0.5089601  0.0027227 -186.935    <0.01 ***
12 - 5 == 0  -0.4310571  0.0035406 -121.746    <0.01 ***
13 - 5 == 0  -0.7481042  0.0012292 -608.631    <0.01 ***
14 - 5 == 0  -0.7437721  0.0012148 -612.281    <0.01 ***
15 - 5 == 0  -0.6319495  0.0011700 -540.134    <0.01 ***
16 - 5 == 0  -0.5962248  0.0011571 -515.289    <0.01 ***
17 - 5 == 0  -0.7524610  0.0013955 -539.192    <0.01 ***
18 - 5 == 0  -0.8402685  0.0013159 -638.535    <0.01 ***
19 - 5 == 0  -0.4376998  0.0012272 -356.651    <0.01 ***
20 - 5 == 0  -0.4480062  0.0012609 -355.307    <0.01 ***
21 - 5 == 0  -0.4809606  0.0012970 -370.833    <0.01 ***
22 - 5 == 0  -0.5063334  0.0013159 -384.784    <0.01 ***
23 - 5 == 0  -0.5387986  0.0014465 -372.473    <0.01 ***
24 - 5 == 0  -0.4945790  0.0014367 -344.258    <0.01 ***
25 - 5 == 0  -0.4976849  0.0015633 -318.349    <0.01 ***
26 - 5 == 0  -0.4766149  0.0016367 -291.205    <0.01 ***
7 - 6 == 0   -0.1974288  0.0017397 -113.482    <0.01 ***
8 - 6 == 0   -0.2092502  0.0015865 -131.897    <0.01 ***
9 - 6 == 0    0.1629694  0.0012702  128.301    <0.01 ***
10 - 6 == 0   0.1815370  0.0012715  142.778    <0.01 ***
11 - 6 == 0  -0.5276965  0.0026820 -196.753    <0.01 ***
12 - 6 == 0  -0.4497935  0.0035095 -128.165    <0.01 ***
13 - 6 == 0  -0.7668406  0.0011363 -674.842    <0.01 ***
14 - 6 == 0  -0.7625085  0.0011207 -680.367    <0.01 ***
15 - 6 == 0  -0.6506859  0.0010720 -606.959    <0.01 ***
16 - 6 == 0  -0.6149612  0.0010579 -581.288    <0.01 ***
17 - 6 == 0  -0.7711974  0.0013145 -586.683    <0.01 ***
18 - 6 == 0  -0.8590049  0.0012297 -698.567    <0.01 ***
19 - 6 == 0  -0.4564362  0.0011343 -402.409    <0.01 ***
20 - 6 == 0  -0.4667426  0.0011706 -398.725    <0.01 ***
21 - 6 == 0  -0.4996970  0.0012094 -413.192    <0.01 ***
22 - 6 == 0  -0.5250698  0.0012296 -427.016    <0.01 ***
23 - 6 == 0  -0.5575350  0.0013685 -407.395    <0.01 ***
24 - 6 == 0  -0.5133154  0.0013581 -377.972    <0.01 ***
25 - 6 == 0  -0.5164213  0.0014914 -346.255    <0.01 ***
26 - 6 == 0  -0.4953513  0.0015682 -315.877    <0.01 ***
8 - 7 == 0   -0.0118213  0.0020033   -5.901    <0.01 ***
9 - 7 == 0    0.3603982  0.0017634  204.373    <0.01 ***
10 - 7 == 0   0.3789659  0.0017643  214.793    <0.01 ***
11 - 7 == 0  -0.3302676  0.0029478 -112.039    <0.01 ***
12 - 7 == 0  -0.2523646  0.0037166  -67.903    <0.01 ***
13 - 7 == 0  -0.5694118  0.0016696 -341.052    <0.01 ***
14 - 7 == 0  -0.5650796  0.0016590 -340.614    <0.01 ***
15 - 7 == 0  -0.4532570  0.0016265 -278.669    <0.01 ***
16 - 7 == 0  -0.4175324  0.0016172 -258.176    <0.01 ***
17 - 7 == 0  -0.5737686  0.0017956 -319.542    <0.01 ***
18 - 7 == 0  -0.6615760  0.0017345 -381.432    <0.01 ***
19 - 7 == 0  -0.2590074  0.0016682 -155.264    <0.01 ***
20 - 7 == 0  -0.2693138  0.0016931 -159.067    <0.01 ***
21 - 7 == 0  -0.3022682  0.0017201 -175.726    <0.01 ***
22 - 7 == 0  -0.3276410  0.0017344 -188.905    <0.01 ***
23 - 7 == 0  -0.3601062  0.0018355 -196.187    <0.01 ***
24 - 7 == 0  -0.3158865  0.0018277 -172.829    <0.01 ***
25 - 7 == 0  -0.3189925  0.0019289 -165.375    <0.01 ***
26 - 7 == 0  -0.2979225  0.0019888 -149.798    <0.01 ***
9 - 8 == 0    0.3722195  0.0016124  230.846    <0.01 ***
10 - 8 == 0   0.3907872  0.0016134  242.213    <0.01 ***
11 - 8 == 0  -0.3184463  0.0028600 -111.344    <0.01 ***
12 - 8 == 0  -0.2405433  0.0036473  -65.951    <0.01 ***
13 - 8 == 0  -0.5575904  0.0015092 -369.461    <0.01 ***
14 - 8 == 0  -0.5532583  0.0014975 -369.456    <0.01 ***
15 - 8 == 0  -0.4414357  0.0014614 -302.061    <0.01 ***
16 - 8 == 0  -0.4057110  0.0014511 -279.591    <0.01 ***
17 - 8 == 0  -0.5619472  0.0016475 -341.084    <0.01 ***
18 - 8 == 0  -0.6497547  0.0015807 -411.062    <0.01 ***
19 - 8 == 0  -0.2471860  0.0015076 -163.955    <0.01 ***
20 - 8 == 0  -0.2574924  0.0015352 -167.730    <0.01 ***
21 - 8 == 0  -0.2904468  0.0015649 -185.598    <0.01 ***
22 - 8 == 0  -0.3158196  0.0015806 -199.805    <0.01 ***
23 - 8 == 0  -0.3482848  0.0016910 -205.969    <0.01 ***
24 - 8 == 0  -0.3040652  0.0016825 -180.722    <0.01 ***
25 - 8 == 0  -0.3071711  0.0017919 -171.423    <0.01 ***
26 - 8 == 0  -0.2861012  0.0018562 -154.129    <0.01 ***
10 - 9 == 0   0.0185677  0.0013037   14.242    <0.01 ***
11 - 9 == 0  -0.6906658  0.0026975 -256.044    <0.01 ***
12 - 9 == 0  -0.6127629  0.0035213 -174.016    <0.01 ***
13 - 9 == 0  -0.9298100  0.0011723 -793.164    <0.01 ***
14 - 9 == 0  -0.9254778  0.0011572 -799.777    <0.01 ***
15 - 9 == 0  -0.8136552  0.0011101 -732.970    <0.01 ***
16 - 9 == 0  -0.7779306  0.0010965 -709.496    <0.01 ***
17 - 9 == 0  -0.9341668  0.0013457 -694.183    <0.01 ***
18 - 9 == 0  -1.0219742  0.0012630 -809.186    <0.01 ***
19 - 9 == 0  -0.6194056  0.0011703 -529.281    <0.01 ***
20 - 9 == 0  -0.6297120  0.0012055 -522.358    <0.01 ***
21 - 9 == 0  -0.6626664  0.0012432 -533.033    <0.01 ***
22 - 9 == 0  -0.6880392  0.0012629 -544.799    <0.01 ***
23 - 9 == 0  -0.7205044  0.0013985 -515.186    <0.01 ***
24 - 9 == 0  -0.6762847  0.0013883 -487.132    <0.01 ***
25 - 9 == 0  -0.6793907  0.0015190 -447.257    <0.01 ***
26 - 9 == 0  -0.6583207  0.0015944 -412.890    <0.01 ***
11 - 10 == 0 -0.7092335  0.0026980 -262.869    <0.01 ***
12 - 10 == 0 -0.6313305  0.0035217 -179.266    <0.01 ***
13 - 10 == 0 -0.9483776  0.0011736 -808.067    <0.01 ***
14 - 10 == 0 -0.9440455  0.0011585 -814.854    <0.01 ***
15 - 10 == 0 -0.8322229  0.0011115 -748.729    <0.01 ***
16 - 10 == 0 -0.7964982  0.0010979 -725.469    <0.01 ***
17 - 10 == 0 -0.9527344  0.0013469 -707.359    <0.01 ***
18 - 10 == 0 -1.0405419  0.0012642 -823.066    <0.01 ***
19 - 10 == 0 -0.6379732  0.0011716 -544.514    <0.01 ***
20 - 10 == 0 -0.6482796  0.0012068 -537.171    <0.01 ***
21 - 10 == 0 -0.6812340  0.0012445 -547.404    <0.01 ***
22 - 10 == 0 -0.7066068  0.0012642 -558.943    <0.01 ***
23 - 10 == 0 -0.7390721  0.0013997 -528.033    <0.01 ***
24 - 10 == 0 -0.6948524  0.0013894 -500.093    <0.01 ***
25 - 10 == 0 -0.6979583  0.0015201 -459.163    <0.01 ***
26 - 10 == 0 -0.6768884  0.0015954 -424.269    <0.01 ***
12 - 11 == 0  0.0779030  0.0042402   18.372    <0.01 ***
13 - 11 == 0 -0.2391441  0.0026371  -90.686    <0.01 ***
14 - 11 == 0 -0.2348120  0.0026304  -89.270    <0.01 ***
15 - 11 == 0 -0.1229894  0.0026100  -47.122    <0.01 ***
16 - 11 == 0 -0.0872647  0.0026042  -33.509    <0.01 ***
17 - 11 == 0 -0.2435009  0.0027186  -89.569    <0.01 ***
18 - 11 == 0 -0.3313084  0.0026786 -123.687    <0.01 ***
19 - 11 == 0  0.0712603  0.0026362   27.032    <0.01 ***
20 - 11 == 0  0.0609539  0.0026520   22.984    <0.01 ***
21 - 11 == 0  0.0279995  0.0026693   10.489    <0.01 ***
22 - 11 == 0  0.0026267  0.0026786    0.981   1.0000    
23 - 11 == 0 -0.0298386  0.0027451  -10.870    <0.01 ***
24 - 11 == 0  0.0143811  0.0027399    5.249    <0.01 ***
25 - 11 == 0  0.0112752  0.0028084    4.015   0.0127 *  
26 - 11 == 0  0.0323451  0.0028499   11.350    <0.01 ***
13 - 12 == 0 -0.3170471  0.0034752  -91.230    <0.01 ***
14 - 12 == 0 -0.3127150  0.0034702  -90.115    <0.01 ***
15 - 12 == 0 -0.2008924  0.0034548  -58.149    <0.01 ***
16 - 12 == 0 -0.1651677  0.0034504  -47.869    <0.01 ***
17 - 12 == 0 -0.3214039  0.0035375  -90.856    <0.01 ***
18 - 12 == 0 -0.4092114  0.0035069 -116.688    <0.01 ***
19 - 12 == 0 -0.0066427  0.0034746   -1.912   0.9712    
20 - 12 == 0 -0.0169491  0.0034866   -4.861    <0.01 ***
21 - 12 == 0 -0.0499035  0.0034998  -14.259    <0.01 ***
22 - 12 == 0 -0.0752763  0.0035069  -21.465    <0.01 ***
23 - 12 == 0 -0.1077415  0.0035579  -30.282    <0.01 ***
24 - 12 == 0 -0.0635219  0.0035539  -17.874    <0.01 ***
25 - 12 == 0 -0.0666278  0.0036070  -18.472    <0.01 ***
26 - 12 == 0 -0.0455579  0.0036394  -12.518    <0.01 ***
14 - 13 == 0  0.0043321  0.0010084    4.296    <0.01 ** 
15 - 13 == 0  0.1161547  0.0009540  121.758    <0.01 ***
16 - 13 == 0  0.1518794  0.0009381  161.903    <0.01 ***
17 - 13 == 0 -0.0043568  0.0012201   -3.571   0.0601 .  
18 - 13 == 0 -0.0921643  0.0011282  -81.690    <0.01 ***
19 - 13 == 0  0.3104044  0.0010234  303.308    <0.01 ***
20 - 13 == 0  0.3000980  0.0010635  282.175    <0.01 ***
21 - 13 == 0  0.2671436  0.0011060  241.530    <0.01 ***
22 - 13 == 0  0.2417708  0.0011282  214.303    <0.01 ***
23 - 13 == 0  0.2093056  0.0012782  163.756    <0.01 ***
24 - 13 == 0  0.2535252  0.0012670  200.106    <0.01 ***
25 - 13 == 0  0.2504193  0.0014090  177.732    <0.01 ***
26 - 13 == 0  0.2714893  0.0014900  182.213    <0.01 ***
15 - 14 == 0  0.1118226  0.0009353  119.552    <0.01 ***
16 - 14 == 0  0.1475473  0.0009191  160.528    <0.01 ***
17 - 14 == 0 -0.0086889  0.0012056   -7.207    <0.01 ***
18 - 14 == 0 -0.0964964  0.0011125  -86.738    <0.01 ***
19 - 14 == 0  0.3060722  0.0010061  304.230    <0.01 ***
20 - 14 == 0  0.2957659  0.0010468  282.532    <0.01 ***
21 - 14 == 0  0.2628115  0.0010900  241.107    <0.01 ***
22 - 14 == 0  0.2374386  0.0011125  213.435    <0.01 ***
23 - 14 == 0  0.2049734  0.0012643  162.122    <0.01 ***
24 - 14 == 0  0.2491931  0.0012530  198.879    <0.01 ***
25 - 14 == 0  0.2460871  0.0013964  176.226    <0.01 ***
26 - 14 == 0  0.2671571  0.0014781  180.744    <0.01 ***
16 - 15 == 0  0.0357247  0.0008591   41.584    <0.01 ***
17 - 15 == 0 -0.1205115  0.0011605 -103.845    <0.01 ***
18 - 15 == 0 -0.2083190  0.0010634 -195.891    <0.01 ***
19 - 15 == 0  0.1942497  0.0009515  204.148    <0.01 ***
20 - 15 == 0  0.1839433  0.0009945  184.953    <0.01 ***
21 - 15 == 0  0.1509889  0.0010399  145.196    <0.01 ***
22 - 15 == 0  0.1256161  0.0010634  118.127    <0.01 ***
23 - 15 == 0  0.0931508  0.0012214   76.268    <0.01 ***
24 - 15 == 0  0.1373705  0.0012096  113.564    <0.01 ***
25 - 15 == 0  0.1342646  0.0013577   98.894    <0.01 ***
26 - 15 == 0  0.1553345  0.0014415  107.756    <0.01 ***
17 - 16 == 0 -0.1562362  0.0011475 -136.157    <0.01 ***
18 - 16 == 0 -0.2440437  0.0010492 -232.596    <0.01 ***
19 - 16 == 0  0.1585250  0.0009356  169.439    <0.01 ***
20 - 16 == 0  0.1482186  0.0009793  151.350    <0.01 ***
21 - 16 == 0  0.1152642  0.0010253  112.416    <0.01 ***
22 - 16 == 0  0.0898914  0.0010492   85.679    <0.01 ***
23 - 16 == 0  0.0574262  0.0012090   47.499    <0.01 ***
24 - 16 == 0  0.1016458  0.0011971   84.907    <0.01 ***
25 - 16 == 0  0.0985399  0.0013465   73.180    <0.01 ***
26 - 16 == 0  0.1196099  0.0014311   83.581    <0.01 ***
18 - 17 == 0 -0.0878075  0.0013075  -67.157    <0.01 ***
19 - 17 == 0  0.3147612  0.0012182  258.381    <0.01 ***
20 - 17 == 0  0.3044548  0.0012521  243.155    <0.01 ***
21 - 17 == 0  0.2715004  0.0012884  210.723    <0.01 ***
22 - 17 == 0  0.2461276  0.0013075  188.248    <0.01 ***
23 - 17 == 0  0.2136624  0.0014389  148.492    <0.01 ***
24 - 17 == 0  0.2578820  0.0014289  180.471    <0.01 ***
25 - 17 == 0  0.2547761  0.0015562  163.712    <0.01 ***
26 - 17 == 0  0.2758461  0.0016299  169.238    <0.01 ***
19 - 18 == 0  0.4025687  0.0011261  357.477    <0.01 ***
20 - 18 == 0  0.3922623  0.0011627  337.367    <0.01 ***
21 - 18 == 0  0.3593079  0.0012017  298.989    <0.01 ***
22 - 18 == 0  0.3339351  0.0012221  273.239    <0.01 ***
23 - 18 == 0  0.3014698  0.0013618  221.374    <0.01 ***
24 - 18 == 0  0.3456895  0.0013513  255.820    <0.01 ***
25 - 18 == 0  0.3425836  0.0014853  230.653    <0.01 ***
26 - 18 == 0  0.3636535  0.0015623  232.766    <0.01 ***
20 - 19 == 0 -0.0103064  0.0010613   -9.711    <0.01 ***
21 - 19 == 0 -0.0432608  0.0011039  -39.188    <0.01 ***
22 - 19 == 0 -0.0686336  0.0011261  -60.949    <0.01 ***
23 - 19 == 0 -0.1010988  0.0012763  -79.211    <0.01 ***
24 - 19 == 0 -0.0568791  0.0012651  -44.960    <0.01 ***
25 - 19 == 0 -0.0599851  0.0014073  -42.624    <0.01 ***
26 - 19 == 0 -0.0389151  0.0014884  -26.146    <0.01 ***
21 - 20 == 0 -0.0329544  0.0011412  -28.877    <0.01 ***
22 - 20 == 0 -0.0583272  0.0011627  -50.166    <0.01 ***
23 - 20 == 0 -0.0907924  0.0013087  -69.375    <0.01 ***
24 - 20 == 0 -0.0465728  0.0012978  -35.887    <0.01 ***
25 - 20 == 0 -0.0496787  0.0014367  -34.577    <0.01 ***
26 - 20 == 0 -0.0286088  0.0015163  -18.868    <0.01 ***
22 - 21 == 0 -0.0253728  0.0012017  -21.114    <0.01 ***
23 - 21 == 0 -0.0578380  0.0013435  -43.050    <0.01 ***
24 - 21 == 0 -0.0136184  0.0013328  -10.218    <0.01 ***
25 - 21 == 0 -0.0167243  0.0014685  -11.389    <0.01 ***
26 - 21 == 0  0.0043456  0.0015464    2.810   0.4305    
23 - 22 == 0 -0.0324652  0.0013618  -23.840    <0.01 ***
24 - 22 == 0  0.0117545  0.0013513    8.699    <0.01 ***
25 - 22 == 0  0.0086485  0.0014852    5.823    <0.01 ***
26 - 22 == 0  0.0297185  0.0015623   19.023    <0.01 ***
24 - 23 == 0  0.0442197  0.0014788   29.903    <0.01 ***
25 - 23 == 0  0.0411137  0.0016021   25.662    <0.01 ***
26 - 23 == 0  0.0621837  0.0016738   37.151    <0.01 ***
25 - 24 == 0 -0.0031060  0.0015932   -1.949   0.9636    
26 - 24 == 0  0.0179640  0.0016653   10.787    <0.01 ***
26 - 25 == 0  0.0210700  0.0017757   11.866    <0.01 ***
---
Signif. codes:  0 '***' 0.001 '**' 0.01 '*' 0.05 '.' 0.1 ' ' 1
(Adjusted p values reported -- single-step method)


	 Simultaneous Confidence Intervals

Multiple Comparisons of Means: Tukey Contrasts


Fit: aov(formula = log10_Intensity ~ Treatment_ID, data = Dataset)

Quantile = 3.6331
95% family-wise confidence level
 

Linear Hypotheses:
             Estimate   lwr        upr       
2 - 1 == 0   -9.240e-03 -1.263e-02 -5.854e-03
3 - 1 == 0   -1.405e-01 -1.443e-01 -1.368e-01
4 - 1 == 0   -1.936e-01 -1.976e-01 -1.896e-01
5 - 1 == 0    3.241e-01  3.197e-01  3.284e-01
6 - 1 == 0    3.428e-01  3.388e-01  3.468e-01
7 - 1 == 0    1.454e-01  1.394e-01  1.513e-01
8 - 1 == 0    1.336e-01  1.282e-01  1.389e-01
9 - 1 == 0    5.058e-01  5.017e-01  5.099e-01
10 - 1 == 0   5.243e-01  5.202e-01  5.284e-01
11 - 1 == 0  -1.849e-01 -1.944e-01 -1.754e-01
12 - 1 == 0  -1.070e-01 -1.196e-01 -9.442e-02
13 - 1 == 0  -4.240e-01 -4.276e-01 -4.205e-01
14 - 1 == 0  -4.197e-01 -4.232e-01 -4.162e-01
15 - 1 == 0  -3.079e-01 -3.112e-01 -3.046e-01
16 - 1 == 0  -2.722e-01 -2.754e-01 -2.689e-01
17 - 1 == 0  -4.284e-01 -4.327e-01 -4.241e-01
18 - 1 == 0  -5.162e-01 -5.201e-01 -5.123e-01
19 - 1 == 0  -1.136e-01 -1.172e-01 -1.101e-01
20 - 1 == 0  -1.239e-01 -1.276e-01 -1.202e-01
21 - 1 == 0  -1.569e-01 -1.608e-01 -1.530e-01
22 - 1 == 0  -1.823e-01 -1.862e-01 -1.783e-01
23 - 1 == 0  -2.147e-01 -2.192e-01 -2.102e-01
24 - 1 == 0  -1.705e-01 -1.750e-01 -1.661e-01
25 - 1 == 0  -1.736e-01 -1.786e-01 -1.686e-01
26 - 1 == 0  -1.526e-01 -1.578e-01 -1.473e-01
3 - 2 == 0   -1.313e-01 -1.351e-01 -1.275e-01
4 - 2 == 0   -1.843e-01 -1.883e-01 -1.803e-01
5 - 2 == 0    3.333e-01  3.290e-01  3.376e-01
6 - 2 == 0    3.520e-01  3.481e-01  3.560e-01
7 - 2 == 0    1.546e-01  1.486e-01  1.606e-01
8 - 2 == 0    1.428e-01  1.374e-01  1.482e-01
9 - 2 == 0    5.150e-01  5.109e-01  5.191e-01
10 - 2 == 0   5.336e-01  5.294e-01  5.377e-01
11 - 2 == 0  -1.757e-01 -1.852e-01 -1.661e-01
12 - 2 == 0  -9.775e-02 -1.103e-01 -8.517e-02
13 - 2 == 0  -4.148e-01 -4.184e-01 -4.112e-01
14 - 2 == 0  -4.105e-01 -4.140e-01 -4.070e-01
15 - 2 == 0  -2.986e-01 -3.019e-01 -2.953e-01
16 - 2 == 0  -2.629e-01 -2.662e-01 -2.597e-01
17 - 2 == 0  -4.192e-01 -4.235e-01 -4.149e-01
18 - 2 == 0  -5.070e-01 -5.109e-01 -5.030e-01
19 - 2 == 0  -1.044e-01 -1.080e-01 -1.008e-01
20 - 2 == 0  -1.147e-01 -1.184e-01 -1.110e-01
21 - 2 == 0  -1.477e-01 -1.515e-01 -1.438e-01
22 - 2 == 0  -1.730e-01 -1.770e-01 -1.691e-01
23 - 2 == 0  -2.055e-01 -2.100e-01 -2.010e-01
24 - 2 == 0  -1.613e-01 -1.658e-01 -1.568e-01
25 - 2 == 0  -1.644e-01 -1.694e-01 -1.594e-01
26 - 2 == 0  -1.433e-01 -1.486e-01 -1.380e-01
4 - 3 == 0   -5.303e-02 -5.735e-02 -4.870e-02
5 - 3 == 0    4.646e-01  4.600e-01  4.692e-01
6 - 3 == 0    4.833e-01  4.790e-01  4.876e-01
7 - 3 == 0    2.859e-01  2.797e-01  2.921e-01
8 - 3 == 0    2.741e-01  2.685e-01  2.797e-01
9 - 3 == 0    6.463e-01  6.419e-01  6.507e-01
10 - 3 == 0   6.649e-01  6.604e-01  6.693e-01
11 - 3 == 0  -4.436e-02 -5.402e-02 -3.470e-02
12 - 3 == 0   3.354e-02  2.086e-02  4.623e-02
13 - 3 == 0  -2.835e-01 -2.874e-01 -2.796e-01
14 - 3 == 0  -2.792e-01 -2.830e-01 -2.753e-01
15 - 3 == 0  -1.673e-01 -1.710e-01 -1.637e-01
16 - 3 == 0  -1.316e-01 -1.353e-01 -1.280e-01
17 - 3 == 0  -2.879e-01 -2.925e-01 -2.833e-01
18 - 3 == 0  -3.757e-01 -3.799e-01 -3.714e-01
19 - 3 == 0   2.690e-02  2.298e-02  3.082e-02
20 - 3 == 0   1.659e-02  1.254e-02  2.065e-02
21 - 3 == 0  -1.636e-02 -2.056e-02 -1.216e-02
22 - 3 == 0  -4.173e-02 -4.601e-02 -3.745e-02
23 - 3 == 0  -7.420e-02 -7.900e-02 -6.939e-02
24 - 3 == 0  -2.998e-02 -3.475e-02 -2.521e-02
25 - 3 == 0  -3.309e-02 -3.835e-02 -2.782e-02
26 - 3 == 0  -1.202e-02 -1.757e-02 -6.462e-03
5 - 4 == 0    5.176e-01  5.128e-01  5.224e-01
6 - 4 == 0    5.364e-01  5.319e-01  5.409e-01
7 - 4 == 0    3.389e-01  3.326e-01  3.453e-01
8 - 4 == 0    3.271e-01  3.213e-01  3.329e-01
9 - 4 == 0    6.993e-01  6.947e-01  7.040e-01
10 - 4 == 0   7.179e-01  7.133e-01  7.225e-01
11 - 4 == 0   8.668e-03 -1.083e-03  1.842e-02
12 - 4 == 0   8.657e-02  7.382e-02  9.933e-02
13 - 4 == 0  -2.305e-01 -2.346e-01 -2.263e-01
14 - 4 == 0  -2.261e-01 -2.302e-01 -2.221e-01
15 - 4 == 0  -1.143e-01 -1.182e-01 -1.104e-01
16 - 4 == 0  -7.860e-02 -8.246e-02 -7.473e-02
17 - 4 == 0  -2.348e-01 -2.396e-01 -2.300e-01
18 - 4 == 0  -3.226e-01 -3.271e-01 -3.182e-01
19 - 4 == 0   7.993e-02  7.579e-02  8.407e-02
20 - 4 == 0   6.962e-02  6.535e-02  7.389e-02
21 - 4 == 0   3.667e-02  3.226e-02  4.108e-02
22 - 4 == 0   1.129e-02  6.812e-03  1.578e-02
23 - 4 == 0  -2.117e-02 -2.616e-02 -1.618e-02
24 - 4 == 0   2.305e-02  1.810e-02  2.800e-02
25 - 4 == 0   1.994e-02  1.451e-02  2.538e-02
26 - 4 == 0   4.101e-02  3.530e-02  4.672e-02
6 - 5 == 0    1.874e-02  1.393e-02  2.354e-02
7 - 5 == 0   -1.787e-01 -1.852e-01 -1.721e-01
8 - 5 == 0   -1.905e-01 -1.965e-01 -1.845e-01
9 - 5 == 0    1.817e-01  1.768e-01  1.866e-01
10 - 5 == 0   2.003e-01  1.954e-01  2.052e-01
11 - 5 == 0  -5.090e-01 -5.189e-01 -4.991e-01
12 - 5 == 0  -4.311e-01 -4.439e-01 -4.182e-01
13 - 5 == 0  -7.481e-01 -7.526e-01 -7.436e-01
14 - 5 == 0  -7.438e-01 -7.482e-01 -7.394e-01
15 - 5 == 0  -6.319e-01 -6.362e-01 -6.277e-01
16 - 5 == 0  -5.962e-01 -6.004e-01 -5.920e-01
17 - 5 == 0  -7.525e-01 -7.575e-01 -7.474e-01
18 - 5 == 0  -8.403e-01 -8.450e-01 -8.355e-01
19 - 5 == 0  -4.377e-01 -4.422e-01 -4.332e-01
20 - 5 == 0  -4.480e-01 -4.526e-01 -4.434e-01
21 - 5 == 0  -4.810e-01 -4.857e-01 -4.762e-01
22 - 5 == 0  -5.063e-01 -5.111e-01 -5.016e-01
23 - 5 == 0  -5.388e-01 -5.441e-01 -5.335e-01
24 - 5 == 0  -4.946e-01 -4.998e-01 -4.894e-01
25 - 5 == 0  -4.977e-01 -5.034e-01 -4.920e-01
26 - 5 == 0  -4.766e-01 -4.826e-01 -4.707e-01
7 - 6 == 0   -1.974e-01 -2.037e-01 -1.911e-01
8 - 6 == 0   -2.093e-01 -2.150e-01 -2.035e-01
9 - 6 == 0    1.630e-01  1.584e-01  1.676e-01
10 - 6 == 0   1.815e-01  1.769e-01  1.862e-01
11 - 6 == 0  -5.277e-01 -5.374e-01 -5.180e-01
12 - 6 == 0  -4.498e-01 -4.625e-01 -4.370e-01
13 - 6 == 0  -7.668e-01 -7.710e-01 -7.627e-01
14 - 6 == 0  -7.625e-01 -7.666e-01 -7.584e-01
15 - 6 == 0  -6.507e-01 -6.546e-01 -6.468e-01
16 - 6 == 0  -6.150e-01 -6.188e-01 -6.111e-01
17 - 6 == 0  -7.712e-01 -7.760e-01 -7.664e-01
18 - 6 == 0  -8.590e-01 -8.635e-01 -8.545e-01
19 - 6 == 0  -4.564e-01 -4.606e-01 -4.523e-01
20 - 6 == 0  -4.667e-01 -4.710e-01 -4.625e-01
21 - 6 == 0  -4.997e-01 -5.041e-01 -4.953e-01
22 - 6 == 0  -5.251e-01 -5.295e-01 -5.206e-01
23 - 6 == 0  -5.575e-01 -5.625e-01 -5.526e-01
24 - 6 == 0  -5.133e-01 -5.182e-01 -5.084e-01
25 - 6 == 0  -5.164e-01 -5.218e-01 -5.110e-01
26 - 6 == 0  -4.954e-01 -5.010e-01 -4.897e-01
8 - 7 == 0   -1.182e-02 -1.910e-02 -4.543e-03
9 - 7 == 0    3.604e-01  3.540e-01  3.668e-01
10 - 7 == 0   3.790e-01  3.726e-01  3.854e-01
11 - 7 == 0  -3.303e-01 -3.410e-01 -3.196e-01
12 - 7 == 0  -2.524e-01 -2.659e-01 -2.389e-01
13 - 7 == 0  -5.694e-01 -5.755e-01 -5.633e-01
14 - 7 == 0  -5.651e-01 -5.711e-01 -5.591e-01
15 - 7 == 0  -4.533e-01 -4.592e-01 -4.473e-01
16 - 7 == 0  -4.175e-01 -4.234e-01 -4.117e-01
17 - 7 == 0  -5.738e-01 -5.803e-01 -5.672e-01
18 - 7 == 0  -6.616e-01 -6.679e-01 -6.553e-01
19 - 7 == 0  -2.590e-01 -2.651e-01 -2.529e-01
20 - 7 == 0  -2.693e-01 -2.755e-01 -2.632e-01
21 - 7 == 0  -3.023e-01 -3.085e-01 -2.960e-01
22 - 7 == 0  -3.276e-01 -3.339e-01 -3.213e-01
23 - 7 == 0  -3.601e-01 -3.668e-01 -3.534e-01
24 - 7 == 0  -3.159e-01 -3.225e-01 -3.092e-01
25 - 7 == 0  -3.190e-01 -3.260e-01 -3.120e-01
26 - 7 == 0  -2.979e-01 -3.051e-01 -2.907e-01
9 - 8 == 0    3.722e-01  3.664e-01  3.781e-01
10 - 8 == 0   3.908e-01  3.849e-01  3.966e-01
11 - 8 == 0  -3.184e-01 -3.288e-01 -3.081e-01
12 - 8 == 0  -2.405e-01 -2.538e-01 -2.273e-01
13 - 8 == 0  -5.576e-01 -5.631e-01 -5.521e-01
14 - 8 == 0  -5.533e-01 -5.587e-01 -5.478e-01
15 - 8 == 0  -4.414e-01 -4.467e-01 -4.361e-01
16 - 8 == 0  -4.057e-01 -4.110e-01 -4.004e-01
17 - 8 == 0  -5.619e-01 -5.679e-01 -5.560e-01
18 - 8 == 0  -6.498e-01 -6.555e-01 -6.440e-01
19 - 8 == 0  -2.472e-01 -2.527e-01 -2.417e-01
20 - 8 == 0  -2.575e-01 -2.631e-01 -2.519e-01
21 - 8 == 0  -2.904e-01 -2.961e-01 -2.848e-01
22 - 8 == 0  -3.158e-01 -3.216e-01 -3.101e-01
23 - 8 == 0  -3.483e-01 -3.544e-01 -3.421e-01
24 - 8 == 0  -3.041e-01 -3.102e-01 -2.980e-01
25 - 8 == 0  -3.072e-01 -3.137e-01 -3.007e-01
26 - 8 == 0  -2.861e-01 -2.928e-01 -2.794e-01
10 - 9 == 0   1.857e-02  1.383e-02  2.330e-02
11 - 9 == 0  -6.907e-01 -7.005e-01 -6.809e-01
12 - 9 == 0  -6.128e-01 -6.256e-01 -6.000e-01
13 - 9 == 0  -9.298e-01 -9.341e-01 -9.256e-01
14 - 9 == 0  -9.255e-01 -9.297e-01 -9.213e-01
15 - 9 == 0  -8.137e-01 -8.177e-01 -8.096e-01
16 - 9 == 0  -7.779e-01 -7.819e-01 -7.739e-01
17 - 9 == 0  -9.342e-01 -9.391e-01 -9.293e-01
18 - 9 == 0  -1.022e+00 -1.027e+00 -1.017e+00
19 - 9 == 0  -6.194e-01 -6.237e-01 -6.152e-01
20 - 9 == 0  -6.297e-01 -6.341e-01 -6.253e-01
21 - 9 == 0  -6.627e-01 -6.672e-01 -6.581e-01
22 - 9 == 0  -6.880e-01 -6.926e-01 -6.835e-01
23 - 9 == 0  -7.205e-01 -7.256e-01 -7.154e-01
24 - 9 == 0  -6.763e-01 -6.813e-01 -6.712e-01
25 - 9 == 0  -6.794e-01 -6.849e-01 -6.739e-01
26 - 9 == 0  -6.583e-01 -6.641e-01 -6.525e-01
11 - 10 == 0 -7.092e-01 -7.190e-01 -6.994e-01
12 - 10 == 0 -6.313e-01 -6.441e-01 -6.185e-01
13 - 10 == 0 -9.484e-01 -9.526e-01 -9.441e-01
14 - 10 == 0 -9.440e-01 -9.483e-01 -9.398e-01
15 - 10 == 0 -8.322e-01 -8.363e-01 -8.282e-01
16 - 10 == 0 -7.965e-01 -8.005e-01 -7.925e-01
17 - 10 == 0 -9.527e-01 -9.576e-01 -9.478e-01
18 - 10 == 0 -1.041e+00 -1.045e+00 -1.036e+00
19 - 10 == 0 -6.380e-01 -6.422e-01 -6.337e-01
20 - 10 == 0 -6.483e-01 -6.527e-01 -6.439e-01
21 - 10 == 0 -6.812e-01 -6.858e-01 -6.767e-01
22 - 10 == 0 -7.066e-01 -7.112e-01 -7.020e-01
23 - 10 == 0 -7.391e-01 -7.442e-01 -7.340e-01
24 - 10 == 0 -6.949e-01 -6.999e-01 -6.898e-01
25 - 10 == 0 -6.980e-01 -7.035e-01 -6.924e-01
26 - 10 == 0 -6.769e-01 -6.827e-01 -6.711e-01
12 - 11 == 0  7.790e-02  6.250e-02  9.331e-02
13 - 11 == 0 -2.391e-01 -2.487e-01 -2.296e-01
14 - 11 == 0 -2.348e-01 -2.444e-01 -2.253e-01
15 - 11 == 0 -1.230e-01 -1.325e-01 -1.135e-01
16 - 11 == 0 -8.726e-02 -9.673e-02 -7.780e-02
17 - 11 == 0 -2.435e-01 -2.534e-01 -2.336e-01
18 - 11 == 0 -3.313e-01 -3.410e-01 -3.216e-01
19 - 11 == 0  7.126e-02  6.168e-02  8.084e-02
20 - 11 == 0  6.095e-02  5.132e-02  7.059e-02
21 - 11 == 0  2.800e-02  1.830e-02  3.770e-02
22 - 11 == 0  2.627e-03 -7.105e-03  1.236e-02
23 - 11 == 0 -2.984e-02 -3.981e-02 -1.987e-02
24 - 11 == 0  1.438e-02  4.427e-03  2.434e-02
25 - 11 == 0  1.128e-02  1.072e-03  2.148e-02
26 - 11 == 0  3.235e-02  2.199e-02  4.270e-02
13 - 12 == 0 -3.170e-01 -3.297e-01 -3.044e-01
14 - 12 == 0 -3.127e-01 -3.253e-01 -3.001e-01
15 - 12 == 0 -2.009e-01 -2.134e-01 -1.883e-01
16 - 12 == 0 -1.652e-01 -1.777e-01 -1.526e-01
17 - 12 == 0 -3.214e-01 -3.343e-01 -3.086e-01
18 - 12 == 0 -4.092e-01 -4.220e-01 -3.965e-01
19 - 12 == 0 -6.643e-03 -1.927e-02  5.981e-03
20 - 12 == 0 -1.695e-02 -2.962e-02 -4.282e-03
21 - 12 == 0 -4.990e-02 -6.262e-02 -3.719e-02
22 - 12 == 0 -7.528e-02 -8.802e-02 -6.254e-02
23 - 12 == 0 -1.077e-01 -1.207e-01 -9.482e-02
24 - 12 == 0 -6.352e-02 -7.643e-02 -5.061e-02
25 - 12 == 0 -6.663e-02 -7.973e-02 -5.352e-02
26 - 12 == 0 -4.556e-02 -5.878e-02 -3.234e-02
14 - 13 == 0  4.332e-03  6.686e-04  7.996e-03
15 - 13 == 0  1.162e-01  1.127e-01  1.196e-01
16 - 13 == 0  1.519e-01  1.485e-01  1.553e-01
17 - 13 == 0 -4.357e-03 -8.790e-03  7.599e-05
18 - 13 == 0 -9.216e-02 -9.626e-02 -8.807e-02
19 - 13 == 0  3.104e-01  3.067e-01  3.141e-01
20 - 13 == 0  3.001e-01  2.962e-01  3.040e-01
21 - 13 == 0  2.671e-01  2.631e-01  2.712e-01
22 - 13 == 0  2.418e-01  2.377e-01  2.459e-01
23 - 13 == 0  2.093e-01  2.047e-01  2.139e-01
24 - 13 == 0  2.535e-01  2.489e-01  2.581e-01
25 - 13 == 0  2.504e-01  2.453e-01  2.555e-01
26 - 13 == 0  2.715e-01  2.661e-01  2.769e-01
15 - 14 == 0  1.118e-01  1.084e-01  1.152e-01
16 - 14 == 0  1.475e-01  1.442e-01  1.509e-01
17 - 14 == 0 -8.689e-03 -1.307e-02 -4.309e-03
18 - 14 == 0 -9.650e-02 -1.005e-01 -9.245e-02
19 - 14 == 0  3.061e-01  3.024e-01  3.097e-01
20 - 14 == 0  2.958e-01  2.920e-01  2.996e-01
21 - 14 == 0  2.628e-01  2.589e-01  2.668e-01
22 - 14 == 0  2.374e-01  2.334e-01  2.415e-01
23 - 14 == 0  2.050e-01  2.004e-01  2.096e-01
24 - 14 == 0  2.492e-01  2.446e-01  2.537e-01
25 - 14 == 0  2.461e-01  2.410e-01  2.512e-01
26 - 14 == 0  2.672e-01  2.618e-01  2.725e-01
16 - 15 == 0  3.572e-02  3.260e-02  3.885e-02
17 - 15 == 0 -1.205e-01 -1.247e-01 -1.163e-01
18 - 15 == 0 -2.083e-01 -2.122e-01 -2.045e-01
19 - 15 == 0  1.942e-01  1.908e-01  1.977e-01
20 - 15 == 0  1.839e-01  1.803e-01  1.876e-01
21 - 15 == 0  1.510e-01  1.472e-01  1.548e-01
22 - 15 == 0  1.256e-01  1.218e-01  1.295e-01
23 - 15 == 0  9.315e-02  8.871e-02  9.759e-02
24 - 15 == 0  1.374e-01  1.330e-01  1.418e-01
25 - 15 == 0  1.343e-01  1.293e-01  1.392e-01
26 - 15 == 0  1.553e-01  1.501e-01  1.606e-01
17 - 16 == 0 -1.562e-01 -1.604e-01 -1.521e-01
18 - 16 == 0 -2.440e-01 -2.479e-01 -2.402e-01
19 - 16 == 0  1.585e-01  1.551e-01  1.619e-01
20 - 16 == 0  1.482e-01  1.447e-01  1.518e-01
21 - 16 == 0  1.153e-01  1.115e-01  1.190e-01
22 - 16 == 0  8.989e-02  8.608e-02  9.370e-02
23 - 16 == 0  5.743e-02  5.303e-02  6.182e-02
24 - 16 == 0  1.016e-01  9.730e-02  1.060e-01
25 - 16 == 0  9.854e-02  9.365e-02  1.034e-01
26 - 16 == 0  1.196e-01  1.144e-01  1.248e-01
18 - 17 == 0 -8.781e-02 -9.256e-02 -8.306e-02
19 - 17 == 0  3.148e-01  3.103e-01  3.192e-01
20 - 17 == 0  3.045e-01  2.999e-01  3.090e-01
21 - 17 == 0  2.715e-01  2.668e-01  2.762e-01
22 - 17 == 0  2.461e-01  2.414e-01  2.509e-01
23 - 17 == 0  2.137e-01  2.084e-01  2.189e-01
24 - 17 == 0  2.579e-01  2.527e-01  2.631e-01
25 - 17 == 0  2.548e-01  2.491e-01  2.604e-01
26 - 17 == 0  2.758e-01  2.699e-01  2.818e-01
19 - 18 == 0  4.026e-01  3.985e-01  4.067e-01
20 - 18 == 0  3.923e-01  3.880e-01  3.965e-01
21 - 18 == 0  3.593e-01  3.549e-01  3.637e-01
22 - 18 == 0  3.339e-01  3.295e-01  3.384e-01
23 - 18 == 0  3.015e-01  2.965e-01  3.064e-01
24 - 18 == 0  3.457e-01  3.408e-01  3.506e-01
25 - 18 == 0  3.426e-01  3.372e-01  3.480e-01
26 - 18 == 0  3.637e-01  3.580e-01  3.693e-01
20 - 19 == 0 -1.031e-02 -1.416e-02 -6.451e-03
21 - 19 == 0 -4.326e-02 -4.727e-02 -3.925e-02
22 - 19 == 0 -6.863e-02 -7.272e-02 -6.454e-02
23 - 19 == 0 -1.011e-01 -1.057e-01 -9.646e-02
24 - 19 == 0 -5.688e-02 -6.148e-02 -5.228e-02
25 - 19 == 0 -5.999e-02 -6.510e-02 -5.487e-02
26 - 19 == 0 -3.892e-02 -4.432e-02 -3.351e-02
21 - 20 == 0 -3.295e-02 -3.710e-02 -2.881e-02
22 - 20 == 0 -5.833e-02 -6.255e-02 -5.410e-02
23 - 20 == 0 -9.079e-02 -9.555e-02 -8.604e-02
24 - 20 == 0 -4.657e-02 -5.129e-02 -4.186e-02
25 - 20 == 0 -4.968e-02 -5.490e-02 -4.446e-02
26 - 20 == 0 -2.861e-02 -3.412e-02 -2.310e-02
22 - 21 == 0 -2.537e-02 -2.974e-02 -2.101e-02
23 - 21 == 0 -5.784e-02 -6.272e-02 -5.296e-02
24 - 21 == 0 -1.362e-02 -1.846e-02 -8.776e-03
25 - 21 == 0 -1.672e-02 -2.206e-02 -1.139e-02
26 - 21 == 0  4.346e-03 -1.272e-03  9.964e-03
23 - 22 == 0 -3.247e-02 -3.741e-02 -2.752e-02
24 - 22 == 0  1.175e-02  6.845e-03  1.666e-02
25 - 22 == 0  8.648e-03  3.253e-03  1.404e-02
26 - 22 == 0  2.972e-02  2.404e-02  3.539e-02
24 - 23 == 0  4.422e-02  3.885e-02  4.959e-02
25 - 23 == 0  4.111e-02  3.529e-02  4.693e-02
26 - 23 == 0  6.218e-02  5.610e-02  6.826e-02
25 - 24 == 0 -3.106e-03 -8.894e-03  2.682e-03
26 - 24 == 0  1.796e-02  1.191e-02  2.401e-02
26 - 25 == 0  2.107e-02  1.462e-02  2.752e-02

   1    2    3    4    5    6    7    8    9   10   11   12   13   14   15   16 
 "o"  "n"  "k"  "g"  "r"  "s"  "q"  "p"  "t"  "u" "gh"  "m"  "b"  "c"  "d"  "e" 
  17   18   19   20   21   22   23   24   25   26 
 "b"  "a"  "m"  "l"  "j"  "h"  "f"  "i"  "i"  "j"
